# Supplementary material for: Efficacy and safety of Chinese herbal medicines combined with biomedicine in the treatment of idiopathic membranous nephropathy: a systematic review and network meta-analysis
Source: Front Pharmacol. 2024 Oct 30;15:1391675. doi: 10.3389/fphar.2024.1391675 (PMC11557385; doi:10.3389/fphar.2024.1391675)
Supplement: Supplementary file 1 [file DataSheet1.zip]

Archive with 3 entries (3 files):
- ConPhyMP-checklists-table-1.pdf
- ConPhyMP-checklists-table-2a.pdf
- Supplementary Tables and Figures.docx
